# Supplementary material for: Formation of Potential Heterotic Groups of Oat Using Variation at Microsatellite Loci
Source: Plants (Basel). 2021 Nov 15;10(11):2462. doi: 10.3390/plants10112462 (PMC8621079; doi:10.3390/plants10112462)
Supplement: Supplementary file 1 [file plants-10-02462-s001.zip]

Archive with 1 entries (1 files):
- plants-1423690-supplementary.pdf
